# Supplementary material for: Genome-Wide Analysis of KNOX Transcription Factors and Expression Pattern of Dwarf-Related KNOX Genes in Pear
Source: Front Plant Sci. 2022 Jan 28;13:806765. doi: 10.3389/fpls.2022.806765 (PMC8831332; doi:10.3389/fpls.2022.806765)
Supplement: Supplementary file 1 [file Table_1.xlsx]

## Sheet: Sheet1
Table S1 KNOXs protein sequence
PbKNOXs protein sequence(cheng et al. 2019)	PbKNOXs protein sequence	Arabidopsis and MalusKNOXs protein sequence
>PbKNOX6	>PbKNOX6	>MD09G0097800
MEGGSNGTCSMMAFGESSSNGGGMMMMPLMTSSHHADHSHHHHHQHMNPNPYADAHNTST	MEGGSNGTCSMMAFGESSSNGGGMMMMPLMTSSHHADHSHHHHHQHMNPNPYADAHNTST	MEGGSSRNSSNLGFLDSSLAAALMNSETRTTSSNSYSKQFLSVPLINNIYNLQSHPQETT
THQLHQLPQLPPSNNHHDRHNTSGGSSFILHNPAAASYFMDNNNNNEGVGGSSFSSSSST	THQLHQLPQLPPSNNHHDRHNTSGGSSFILHNPAAASYFMDNNNNNEGVGGSSFSSSSST	DQEMGVKAKIIAHPLFPRLLSAYVNCQKVGAPPEVVARLEQVCSAYNSEAAKRSSIRGGG
VKAKIMAHPHYHRLLASYINCQKVGAPPEVVARLEEACASAATIGQMVSSSSGSGSLGED	VKAKIMAHPHYHRLLASYINCQKVGAPPEVVARLEEACASAATIGQMVSSSSGSGSLGED	GDDHPDPALDQFMEAYCEMLTKYEEELTKPFKEAMLFLSNIDSQLKALAYNSNSSSESAS
PALDQFMEAYCEMLTKYEQELSKPFKEAMIFLQRIESQFKALTLSSSSDSAAVLATSSIL	PALDQFMEAYCEMLTKYEQELSKPFKEAMIFLQRIESQFKALTLSSSSDSAGYGEGIDRN	TSGGDFVGLGRSPEEANAINDIDPQAENRELKVQLLHKYSGYLGTLKQEFMKKKKNGKLP
DLDSLACLSENYSVASGKLQYQTNFEGYGEGIDRNNGSSEDEVDVNNFIDPQAEDRELKG	NGSSEDEVDVNNFIDPQAEDRELKGQLLRKYSGYLGSLKQEFMKKRKKGKLPKEARQQLL	KEARHQLFDWWCRHYKWPYPSEAQKLALAESTGLELKQINNWFINQRKRHWKPSEDMQFV
QLLRKYSGYLGSLKQEFMKKRKKGKLPKEARQQLLDWWSRHYKWPYPSESQKLALAESTG	DWWSRHYKWPYPSESQKLALAESTGLDQKQINNWFINQRKRHWKPTEDMQFVVMDASHPG	LMDPTLHQHHHYPHFCMDNAICNPFPMDCTSTLL
LDQKQINNWFINQRKRHWKPTEDMQFVVMDASHPGHYYMDSVMGNPFPMDISPTLL	HYYMDSVMGNPFPMDISPTLL	>MD12G0171500
>PbKNOX16	>PbKNOX16	MEDFHRMNAGVISAGSDDHVNVHQQVENMATSTSSANCGGFHGSGHVVDDHNMLLFATEG
MQESGLGMMGGGGIDGHHDQHNRQLKAEIATHPLYEQLLSAHVSCLRVATPIDQLPLIDA	MQESGLGMMGGGGIDGHHDQHNRQLKAEIATHPLYEQLLSAHVSCLRVATPIDQLPLIDA	LGSDHMSDLIKSQIASHPRFPDLVAAYLECQKVGAPAEMKNLLEEIGRVSHPMSTCSEIG
QLSQSHHLLRSYASQQQHGHSVSPHERQELDNFLAQYLIVLCSFKEQLQQHVRVHAVEAV	QLSQSHHLLRSYASQQQHGHSVSPHERQELDNFLAQYLIVLCSFKEQLQQHVRVHAVEAV	ADPELDEFMESYIEVLHRYKEELSKPFDEATTFLTNIQTQLSNLCKGTFSKTWDYHSDEG
MACREIESNLQALTGINDQLFWGSGSLSAVLVRSGCGIG	MACREIESNLQALTGVSLGEGSGATMSDDEDDMQMDFPMDQSGAEGHDMMGFGPLLPTES	VGSSEEELSCGEVEAAEGQDTGGARSSGDRELKDMLLNKYSGYLSSLRKEFLKKRKKGKL
	ERSLMERVRQELKIELKQGFKSRIEDVREEILRKRRAGKLPGDTTTVLKNWWQQHSKWPY	PKDARSTLSDWWITHYRWPYPTEEEKLQLSEMTGLDQKQINNWFINQRKRHWKPSEDMRF
	PTEDDKAKLVEETGLQLKQINNWFINQRKRNWHSNSQSVTSLKSKRKR	ALKEGVGGSIGGPMMFDTGVGTGNIHDDM
>PbKNOX12	>PbKNOX12	>MD15G0114400
MMEDLYGLAGSSSTPSAGFSSDLYYSSSMADMPFSANTTVPDHQLDYYCTYRSRSASLEP	MMEDLYGLAGSSSTPSAGFSSDLYYSSSMADMPFSANTTVPDHQLDYYCTYRSRSASLEP	MAYHNHLSQDLPLHHFTDQTQQQHQQYQSDQTDPTSKPPEPHHPFQPAPNWLNSALLRNF
LAAALGEQRIPGTMRPDQMFSGSSSGVSDAASVVAAGIQRRGGGEGGWGEEVSCQMNEMI	LAAALGEQRIPGTMRPDQMFSGSSSGVSDAASVVAAGIQRRGGGEGGWGEEVSCQMNEMI	TNADTNPTNSNNANNNGGGASNFLNLHVTASDSAASQASNQWLSQSHRPILHRNHSDVID
ASHPLYPKLLQAYIDCQKVGAPPEIASVLDEIRPQSDHLISRRPTASTCMATADPDLDLF	ASHPLYPKLLQAYIDCQKVGAPPEIASVLDEIRPQSDHLISRRPTASTCMATADPDLDLF	DVTVAGDSMIAAMSHDSADLKPDSNLNKSEGGVVESGIPGGGGGGDGGVMNWQNARHKAE
MLWAHVSAVHLITKGTN	MESYCDILFKYKSDLTRPFDEAITFLNKMETQLNALANNTNDAAGSSDEGDWSGGEIEAQ	ILAHPLYEPLLSAHVACLRIATPVDQLPRIDAQLAQSQNVVAKYSALGNGMVGDDKELDQ
	DSPRTNEDHELKDKLLRRYSGYISTLKREFTKKKKNGKLPREARKILFDWWNLHDKWPYP	FMRHYVLLLCSFKEQLQQHVRVHAMEAVMACWEIEQSLQSLTGVSPGEGTGATMSDDEDD
	TEADKISLAQVTRLDQKQINNWFINQRKRHWKPSENMQYAVMDSLCGP	QVDSDANLFDGSMEGHDSMGFGPLIPTESERSLMERVRQELKHELKQGYKEKIVDIREEI
>PbKNOX3		MRKRRAGKLPGNTTSVLKAWWQSHSKWPYPTEEDKARLVQETGLHLKQINNWFINQRKRN
MEDYNSQMDHESSGGRGNFLYASPNLGGNYGRAASDHQMGINTFHLQSSGGGGGGGSGDQ		WHSNPSTSTVLKSKRKR
CNFQSPGAHPINVKTEATTSQHGHPKFQYNNNNNNHHHLVSSSRGHQPVVHQLQHNLDLQ		>MD16G0086600
NDDHSLSSNEVEAIKAKIIAHPQYSNLVEAYMDCQRVGAPSDVVPRLSVARQEFEARQRS		MEEIYRLQSMADYGDTGFQSTAEYENRAALMTPENLILPLDYRSLLVSSGAFREHNHHHH
SGTSRETSKDPELDQFMEAYYDMLVKYREELTRPIQEAMDFMRRIETQLNMLGNNNNAPP		QREAMFGSNDSVLYSAASEAASTTIVQREVDVFGAIKARIASHPTYPRLIHAYIECQKVG
LRIFSPSEDKCEGIGSSEDEQENSGGETEVPEIDPRAEDRELKNHLLRKYSGYLSSLKQE		ASPEIAGFLDEIRRKNDLYKKQGDYSCNSSSMFSSTCLGADPELDEFMETYCDMLVKYKS
LSKKKKKGKLPKEARQKLLSWWELHYKWPYPSVYVFNLLRF		DLSRTFDEATTFLSKIETQLTNLCTSSSSARVSSSVRILSDEGGGMSSDEDFSGGEIDVQ
>PbKNOX9	>PbKNOX9	EAQQRGEDRDLKDRLMRRFGSHLGTLKLEFSKKKKKGKLPKEARQTLLDWWSVHYKWPYP
MEGGSSRNSSNLGFLESSLAAALMNSETRTTSSNSYSKQFLSLPLINNNLQSHPHETTDQ	MEGGSSRNSSNLGFLESSLAAALMNSETRTTSSNSYSKQFLSLPLINNNLQSHPHETTDQ	TEADKIALAESTGLDQRQINNWFINQRKRHWRPSENMQLAMMNDLTGPFFTDE
EMGVKAKIIAHPLFPRLLSAYVNCQKVGAPPEVVARLEQVCSAYNSEAAKRSSIRGGGGG	EMGVKAKIIAHPLFPRLLSAYVNCQKVGAPPEVVARLEQVCSAYNSEAAKRSSIRGGGGG	>MD13G0084100
DDHPDPALDQFMEAYCEMLTKYEEELTKPFKEAMLFLSNIDSQLKALTFNSNSSSESAST	DDHPDPALDQFMEAYCEMLTKYEEELTKPFKEAMLFLSNIDSQLKALTFNSNSSSESAST	MEEMYGLQSTADYGDKGFESTTEYDDRGALMTPENLILPLDYHSLLHSSVAFLEHNHHQH
SGGDFVGLGRSPEEANAINDMDPQAEDRELKVQLLHKYSGYLGTLKQEFMKKKKNGKLPK	SGGDFVGLGRSPEEANAINDMDPQAEDRELKVQLLHKYSGYLGTLKQEFMKKKKNGKLPK	QREAMFGSNDIVLYSAASEAASTIIAQREEDVFGAIKTRIASHPTYPRLIHAYIECQKVG
EARHQLFDWWCRHYKWPYPSEAQKLAMAESTGLELKQINNWFINQRKRHWKPSEDMQFVL	EARHQLFDWWCRHYKWPYPSEAQKLAMAESTGLELKQINNWFINQRKRHWKPSEDMQFVL	APPEIASFLDEIRRENGLYKKQGDYSCNSSSMSSSTCLGADPELDEFMETYCDILVKYKS
MDPTLHQHHHYPNFCMDNAIRNPFSMDCTSTLL	MDPTLHQHHHYPNFCMDNAIRNPFSMDCTSTLL	DLSRPFDEASSFLSKIETQLTNLCTSSSAHASSSVRTLCDEGGGMSSDEDFSGGGIDVQE
>PbKNOX13	>PbKNOX13	AQQGGEDRDLKDRLMRRFGSHLSTLKLEFSKKKKKGKLPKEARQTLLDWWSTHYKWPYPT
MAFHHHHQQTPHEMAFHSFAEDQPPLSGALTWLNNAAFRQQNTSFSGLHDAGRNDDVVIS	MAFHHHHQQTPHEMAFHSFAEDQPPLSGALTWLNNAAFRQQNTSFSGLHDAGRNDDVVIS	EADKIALAESTGLDQRQINNWFINQRKRHWRPSENMQFEVMDNLTGPFFTNE
PSGKSSSCSDRNRRDISGYDGGEEEGEDELECESARFKADIVGHPLYEQLVSAHVSCLRI	PSGKSSSCSDRNRRDISGYDGGEEEGEDELECESARFKADIVGHPLYEQLVSAHVSCLRI	>MD06G0056400
ATPVDQLPRIDEKLVQSQRVVDNYSALRANGDVGVMDEKELDLFMTNYVLLLCSFKEQLQ	ATPVDQLPRIDEKLVQSQRVVDNYSALRANGDVGVMDEKELDLFMTNYVLLLCSFKEQLQ	MQESGLGMMGGGGIDGHHDQHNRQLKAEIATHPLYEQLLSAHVSCLRVATPIDQLPLIDA
QHVRVHAMEAVMACWELDQSLQSLTGVSTGEGTGATMSDDDDQVDSDINSYDGSLDGPDT	QHVRVHAMEAVMACWELDQSLQSLTGVSTGEGTGATMSDDDDQVDSDINSYDGSLDGPDT	QLSQSHHLLRSYASQQQHGHSVSPHERQELDNFLAQYLIVLCSFKEQLQQHVRVHAVEAV
MGFGPLVPTESERSLMERVRQELKHELKQGYKEKIVDIREEILRKRRAGKLPGDTTSVLK	MGFGPLVPTESERSLMERVRQELKHELKQGYKEKIVDIREEILRKRRAGKLPGDTTSVLK	MACREIESNLQALTGVSLGEGSGATMSDDEDDMQMDFPMDQSGAEGHDMMGFGPLLPTES
SWWQSHSKWPYPTEEDKARLVQETGLQLKQINNWFINQRKRNWHTNISSTSVLKSKRKR	SWWQSHSKWPYPTEEDKARLVQETGLQLKQINNWFINQRKRNWHTNISSTSVLKSKRKR	ERSLMERVRQELKIELKQGFKSRIEDVREEILRKRRAGKLPGDTTTVLKNWWQQHSKWPY
>PbKNOX11	>PbKNOX11	PTEDDKAKLVEETGLQLKQINNWFINQRKRNWHSNSQSVTSLKSKRKR
MEDFHRMNAGVISAGSDDHVNVHQQVENMATSTSSANCGGFHGSGHVVDDHNMLLFATEG	MEDFHRMNAGVISAGSDDHVNVHQQVENMATSTSSANCGGFHGSGHVVDDHNMLLFATEG	>MD02G0012200
LGSDHMSDLIKSQIASHPRLPDLVAAYLECQKVGAPAEMKNLLEEIERASHPMSTCSEIG	LGSDHMSDLIKSQIASHPRLPDLVAAYLECQKVGAPAEMKNLLEEIERASHPMSTCSEIG	MAFHHQQQQTPHEMAFHSFAEDQPPLSGALTWLNNAAFRQQNTSFGGLHDAGRNDDVVIS
ADPELDEFMESYIEVLHRYKEELSKPFDEATTFLTNIQTQLSNLCKGTFSKTWDYHSDEG	ADPELDEFMESYIEVLHRYKEELSKPFDEATTFLTNIQTQLSNLCKGTFSKTWDYHSDEG	PSGKSSSCSDRNRREISGYDGGEEEEGEDELECESARFKADIVGHPLYEQLVSAHVSCLR
VGSSEEELSCGEVEAAEGQDTGGARSSGDRELKDMLLNKYSGYLSSLRKEFLKKRKKGKL	VGSSEEELSCGEVEAAEGQDTGGARSSGDRELKDMLLNKYSGYLSSLRKEFLKKRKKGKL	IATPVDQLPRIDEKLLQSQRVVDNYSALRANGDVGVMDEKELDLFMTNYVLLLCSFKEQL
PKDARSTLSDWWITHYRWPYPTEEEKLQLSEMTGLDQKQINNWFINQRKRHWKPSEDMRF	PKDARSTLSDWWITHYRWPYPTEEEKLQLSEMTGLDQKQINNWFINQRKRHWKPSEDMRF	QQHVRVHAMEAVMACWELDQSLQSLTGVSTGEGTGATMSDDDDQLDSDINSYDGSLDGPD
ALNEGVGGSIGGPMMFDTGV	ALNEGVGGSIGGPMMFDTGV	TMGFGPLVPTESERSLMERVRQELKHELEQGYKEKIVDIREEILRKRRAGKLPGDTTSVL
>PbKNOX1	>PbKNOX1	KSWWQSHSKWPYPTEEDKARLVQETGLQLKQINNWFINQRKRNWHSNISSTSVLKSKRKS
MEDYNNQMDHESSGGRGNFLYASPNLGGNYGRAASDHQMGINTFHLQSSGGGGGGGSGDQ	MEDYNNQMDHESSGGRGNFLYASPNLGGNYGRAASDHQMGINTFHLQSSGGGGGGGSGDQ	NAGDMNNQRLK
CNFQSPGTHPINVKTEATTSQHGHQKFQYNSNNNNHLVSSSRGHQPVVHQLQNNLNLLND	CNFQSPGTHPINVKTEATTSQHGHQKFQYNSNNNNHLVSSSRGHQPVVHQLQNNLNLLND	>MD10G0278600
DHSLSSNEVEAIKAKIIAHPQYSNLLEAYMDCQRVGAPSDVMARLSVARQEFEARQRSSG	DHSLSSNEVEAIKAKIIAHPQYSNLLEAYMDCQRVGAPSDVMARLSVARQEFEARQRSSG	MEGGGANGTCSMMAFGENSSNGGGMCPRMMMPLMTSSHHAHHSHHHLHQHHMNLNPNADT
TSRETSKDPELDQFMEAYYDMLVKYREELTRPIQEAMDFMRRIETQLNMLGNNNNAPPLR	TSRETSKDPELDQFMEAYYDMLVKYREELTRPIQEAMDFMRRIETQLNMLGNNNNAPPLR	HDTSTTHQFRQLPQLPQLPPSNNHHDHQNPHNTSGGSSFLLHNPAAAAASYFMDNNNNDG
IFSPSEDKCEGIGSSEEEQENSGGETEVPEIDPRAEDRELKNHLLRKYSGYLSSLKQELS	IFSPSEDKCEGIGSSEEEQENSGGETEVPEIDPRAEDRELKNHLLRKYSGYLSSLKQELS	VGGSSSSSPSTVKAKIMAHPHYHRLLASYINCQKVGAPPEVVARLEEACASAATVGQMVS
KKKKKGKLPKDARQKLLSWWELHYKWPYPSESEKVALAESTGLDQKQINNWFINQRKRHW	KKKKKGKLPKDARQKLLSWWELHYKWPYPSESEKVALAESTGLDQKQINNWFINQRKRHW	SSSESGSLGEDPALDQFMEAYCEMLTKYEQEISKPFKEAMIFLQRIESQFKALTLSCSSD
KPSEDMQFMVMDGLHPQNAALYMDGHYIGDGHYRLGP	KPSEDMQFMVMDGLHPQNAALYMDGHYIGDGHYRLGP	SAGYGDGIDRNHVSSEEEVDVNNNFIDPQAEDRELKGQLLRKYSGYLGSLKQEFMKKRKK
>PbKNOX4	>PbKNOX4	GKLPKEARQQLLDWWSRHYKWPYPSESQKLALAESTGLDQKQINNWFINQRKRHWKPSED
MQESGLGMMVGGGGDGHHDQHNRQLKAEIATHPLYEQLLSAHVSCLRVATPIDQLPLIDA	MQESGLGMMVGGGGDGHHDQHNRQLKAEIATHPLYEQLLSAHVSCLRVATPIDQLPLIDA	MQFVVMDASHQGHYYMDSVMGNPFPMDISPTLL
QLSQSHHLLRSYASQQQHGQSVSPHERQELDNFLAQYLIVLCSFKEHLQQHVRVHAVEAV	QLSQSHHLLRSYASQQQHGQSVSPHERQELDNFLAQYLIVLCSFKEHLQQHVRVHAVEAV	>MD04G0062300
MACREIESNLQALTGMPSSLFLKTSPS	MACREIESNLQALTGVSLGEVSGATMSDDEDDMPMDFTMDQSGGEGHDMMGFGPLLPTES	MQESGLGMMIGGGGDGHHDQHNRQLKAEIATHPLYEQLLSAHVSCLRVATPIDQLPLIDA
	ERSLMERVRQELKIELKQGFKSRIEDVREEILRKRRAGKLPGDTTTVLKNWWQQHSKWPY	QLSQSHHLLRSYASQPQHGQSVSPHERQELDNFLAQYLIVLCSFKEHLQQHVRVHAVEAV
	PTEDDKAKLVEETGLQLKQINNWFINQRKRNWHSNSQSVTSLKSKRKR	MACREIESNLQALTGVSLGEVSGATMSDDEDDMPMDFTMDQSSGEGHDMMGFGPLLPTES
>PbKNOX5	>PbKNOX5	ERSLMERVRQELKIELKQGFKSRIEDVREEILRKRRAGKLPGDTTTVLKNWWQQHSKWPY
MQESGLGMMVGGGGDGHHDQHNRQLKAEIATHPLYEQLLSAHVSCLRVATPIDQLPLIDA	MQESGLGMMVGGGGDGHHDQHNRQLKAEIATHPLYEQLLSAHVSCLRVATPIDQLPLIDA	PTEDDKAKLVEETGLQLKQINNWFINQRKRNWHSNSQSVTSLKSKRKR
QLSQSHHLLRSYASQQQHGQSVSPHERQELDNFLAQYLIVLCSFKEHLQQHVRVHAVEAV	QLSQSHHLLRSYASQQQHGQSVSPHERQELDNFLAQYLIVLCSFKEHLQQHVRVHAVEAV	>MD04G0176600
MACREIESNLQALTGIKIRRTWTSYSGVLEV	MACREIESNLQALTGVSLGEVSGATMSDDEDDMPMDFTMDQSGGEGHDMMGFGPLLPTES	MEEFYRMIAGVTSACSDDHVNVHQQVENMSTSTSSASCGGFHGGGHVVDDHNMLLFGTEG
	ERSLMERVRQELKIELKQGFKSRIEDVREEILRKRRAGKLPGDTTTVLKNWWQQHSKWPY	LESDHMSDLIKSQIASHPRFSNLVAAYLEWQKVGAPAAEMKNLLEEIGRVSHPMSTCGEI
	PTEDDKAKLVEETGLQLKQINNWFINQRKRNWHSNSQSVTSLKSKRKR	GADPELDEFMESYIGVLHRFKEELSKPFDEATTFLVNIQTQLSNLCKGTFPNTWDNHSDE
>PbKNOX14	>PbKNOX14	GVGGSEEELSCGEVEAAESQEIGGAHSSGDRELKGMLLNKYSGYLSSLRKEFLKKRKKGK
MAYHNHLSQPLHHFTDQTQQQHQQYQSDQTDPTSKPPEPHHPFQPAPNWLHSALLRNFTN	MAYHNHLSQPLHHFTDQTQQQHQQYQSDQTDPTSKPPEPHHPFQPAPNWLHSALLRNFTN	LPKDARTTLLDWWTIHYRWPYPTEEEKLQLSEMTGLDQRQINNWFINQRKRHWKPSEDMR
ADTNPTNTNNANNNGGGSSNFLNLHVTASDSVASQASNQWLSQSHRPILHRNHSDVIDDV	ADTNPTNTNNANNNGGGSSNFLNLHVTASDSVASQASNQWLSQSHRPILHRNHSDVIDDV	FALMEGVGGSIGGPVIFDTGFGTGNVHDGM
TVAGDSMIAAMSHDSADLKPDSNLNKSDGGVVESGIPGGGGGGDGGVINWQNARHKAEIL	TVAGDSMIAAMSHDSADLKPDSNLNKSDGGVVESGIPGGGGGGDGGVINWQNARHKAEIL	>MD06G0140000
AHPLYEPLLSAHVACLRIATPVDQLPRIDAQLAQSQNVVAKYSALGNGMVGDDKELEQFM	AHPLYEPLLSAHVACLRIATPVDQLPRIDAQLAQSQNVVAKYSALGNGMVGDDKELEQFM	MMEELYGLGGSSSTPSAGFSSDQYYSSSMAAMPFPANQTVLDHQVDYYDNYRSRSASFEP
RHYVLLLCSFKEQLQQHVRVHAMEAVMACWEIEQSLQSLTGVSPGEGTGATMSDDEDDQV	RHYVLLLCSFKEQLQQHVRVHAMEAVMACWEIEQSLQSLTGVSPGEGTGATMSDDEDDQV	LAAALGEQWLPGTVRPDQMFSGSSSGVSDAASVVAAGIQREGGGWGEEVSCQMNIEKIAS
DSDANLFDGSMEGHDSMGFGPLIPTESERSLMERVRQELKHELKQGYKEKIVDIREEIMR	DSDANLFDGSMEGHDSMGFGPLIPTESERSLMERVRQELKHELKQGYKEKIVDIREEIMR	HPLYPKLLQAYIDCQKVGAPPEIASVLDEIRRQSDHLISTRPTASTCISTADPDLDLFME
KRRAGKLPGDTTSVLKAWWQSHSKWPYPTEEDKARLVQETGLQLKQINNWFINQRKRNWH	KRRAGKLPGDTTSVLKAWWQSHSKWPYPTEEDKARLVQETGLQLKQINNWFINQRKRNWH	SYCEILFKYKSDLTRPFDEAITFLNKMETQLNTLTNNTNDAAGSSDEEDWSGGEIEAQDS
SNPSTSTVLKSKRKRCDYKPNMSRYSTGMLKGCR	SNPSTSTVLKSKRKRSNAGENSSDDRFI	PRTKEDHELKDKLLRKYSGYISTLKHEFSKTKKKGKLPKEARQILFDWWNLHYKWPYPTE
>PbKNOX18	>PbKNOX18	ADKISLAQVTGLDQKQINNWFINQRKRHWKPSENMQFAVMDRLYGPCFTKD
MAFHHHQQQTPHEMAFHSFVADQPTLSGAPTWLNNAAFRQQNTSFGGLHDAGRNDDVVIS	MAFHHHQQQTPHEMAFHSFVADQPTLSGAPTWLNNAAFRQQNTSFGGLHDAGRNDDVVIS	>MD14G0208400
PSGKSSNCSDRNRREISGYDGGEEEEGEDELECESARFKADIVEHPLYEQLVSAHVSCLR	PSGKSSNCSDRNRREISGYDGGEEEEGEDELECESARFKADIVEHPLYEQLVSAHVSCLR	MEEDLSSTRHKEKGKEANIEDNEILKKKISTHPLYGLLVENHLDCLKVSGIISELEENDG
IATPVDQLPRIDEQLGQSQRVVDKYSGANGDVGVMDEKDLDLFMTNYVLLLCSFKEQLQQ	IATPVDQLPRIDEQLGQSQRVVDKYSGANGDVGVMDEKDLDLFMTNYVLLLCSFKEQLQQ	CRDMKQLDYNCNANLSVYGQSDLDHFMEAYCLALGKLKAAMEEPQQKSMAFISNMQLQLE
HVRVHAMEAVMACWELDQSLQSLTGVSTGEGTGATMSDDDDQVDSDINSYDGSLDGPDTM	HVRVHAMEAVMACWELDQSLQSLTGVSTGEGTGATMSDDDDQVDSDINSYDGSLDGPDTM	EIINNSHLADQPAPASLSGES
GFGPLVPTESERSLMERVRQELKHELKQGYKEKIVDIREEILRKRRAGKLPGDTTSVLKS	GFGPLVPTESERSLMERVRQELKHELKQGYKEKIVDIREEILRKRRAGKLPGDTTSVLKS	>MD14G0154600
WWQSHSKWPYPTEEDKARLVQETGLQLKQINNWFINQRKRNWHSNISSTSVLKSKRKR	WWQSHSKWPYPTEEDKARLVQETGLQLKQINNWFINQRKRNWHSNISSTSVLKSKRKSNA	MMEDLYGLAGSSSTPSAGFSSDLYYSSSMAAMPFSANQTVPDHQLDYYCNYRSRSASFEP
	GDMNNQRLK	LAAALGEQRIPGTMRPDQMFSGSSSGVSDAASVVAAGIQRGGGERGWGEEVSCQMNEMIA
>PbKNOX2	>PbKNOX2	SHPLYPKLLQAYIDCQKVGAPPEIASVLDEIRPQSDHLISRRPTDSTCMATADPDLDLFM
MEDYNSQMDHESSGGRGNFLYASPNLGGNYGRAASDHQMGINTFHLQSSGGGGGGGSGDQ	MEDYNSQMDHESSGGRGNFLYASPNLGGNYGRAASDHQMGINTFHLQSSGGGGGGGSGDQ	ESYCDILFKYKSDLTRPFDEAITFLNKMETQLNALANNTNDAAGSSDEEDWSGGEIEAQD
CNFQSPGAHPINVKTEATTSQHGHPKFQYNNNNNNHHHLVSSSRGHQPVVHQLQHNLDLQ	CNFQSPGAHPINVKTEATTSQHGHPKFQYNNNNNNHHHLVSSSRGHQPVVHQLQHNLDLQ	SPRTNENHELKDKLLRRYSGYISTLKREFTKKKKNGKLPREARQILFDWWNLHYKWPYPT
NDDHSLSSNEVEAIKAKIIAHPQYSNLVEAYMDCQRVGAPSDVVPRLSVARQEFEARQRS	NDDHSLSSNEVEAIKAKIIAHPQYSNLVEAYMDCQRVGAPSDVVPRLSVARQEFEARQRS	EADKISLAQVTRLDQKQINNWFINQRKRHWKPSENMQYAVMDSLYGNQD
SGTSRETSKDPELDQFMEAYYDMLVKYREELTRPIQEAMDFMRRIETQLNMLGNNNNAPP	SGTSRETSKDPELDQFMEAYYDMLVKYREELTRPIQEAMDFMRRIETQLNMLGNNNNAPP	>MD13G0016900
LRIFSPSEDKCEGIGSSEDEQENSGGETEVPEIDPRAEDRELKNHLLRKYSGYLSSLKQE	LRIFSPSEDKCEGIGSSEDEQENSGGETEVPEIDPRAEDRELKNHLLRKYSGYLSSLKQE	MVGLGEIGDQIGDKSTTTTDNNIVNAKQFIKDATSSDRDSSNLDQFMEAYCNGLNKLKEA
LSKKKKKGKLPKEARQKLLSWWELHYKWPYPSESEKVALAESTGLDQKQINNWFINQRKR	LSKKKKKGKLPKEARQKLLSWWELHYKWPYPSESEKVALAESTGLDQKQINNWFINQRKR	MADPMKEMTSFITAMYAQLEDLSGSKKKTITHPACWRRSGYVVCVSAEE
HWKPSEDMQFMVMDGLHPQNAALYMDGHYTGDVHYRLGP	HWKPSEDMQFMVMDGLHPQNAALYMDGHYTGDVHYRLGP	>MD17G0089600
>PbKNOX10	>PbKNOX10	MEGGISRNSGNLGFLDSSLAAALMNSETRTTSSSSYSKQFLSLPLINNIPNLQSHPHETI
MEGVGANGTCSMMAFGENSSNGGGMCPMMMMPLMTSSHHAHHSHHHLHQHQHHMNLNPNA	MEGVGANGTCSMMAFGENSSNGGGMCPMMMMPLMTSSHHAHHSHHHLHQHQHHMNLNPNA	DQEMSVKAKIMAHPLYPQLLSAYVNCLKVGAPAEVVARLEQVCSANNSEAAKRSSIRGGD
DTHNTSTAHQFRQLPQLPPSNNHHDHQNPHNTSGGSSFLLHNPVAAAASYFMDNNNNDGV	DTHNTSTAHQFRQLPQLPPSNNHHDHQNPHNTSGGSSFLLHNPVAAAASYFMDNNNNDGV	NHPDAALDQFMEAYCEMLTKYEEELTEPFKEAMLFLSNIDTQLKALTLHSNSSSDSAIVS
GGSSSSSPSTVKAKIMSHPHYHRLLASYINCQKVGAPPEVVARLEEACASAANIGQMVSS	GGSSSSSPSTVKAKIMSHPHYHRLLASYINCQKVGAPPEVVARLEEACASAANIGQMVSS	SSDFVGQSGSPKEANAIKECSMDPQAEDRELKVQLLRKYSGYMGTLKQEFMKKKKNGKLP
SSESGSLGEDPALDQFMEAYCEMLTKYEQEISKPFKEAMIFIQRIESQFKALTLSSYDSA	SSESGSLGEDPALDQFMEAYCEMLTKYEQEISKPFKEAMIFIQRIESQFKALTLSSYDSA	EEARHQLLDWWCRHYKWPYPSEAQKLALAESTGLDLKQINNWFINQRKRHWKPTEDMQFV
GYGDGIDRNNVSSEEEVDVNNNFIDPQAEDRELKGQLLRKYSGYLGSLKQEFMKKRKKGK	GYGDGIDRNNVSSEEEVDVNNNFIDPQAEDRELKGQLLRKYSGYLGSLKQEFMKKRKKGK	LMDPTLHHHHHPHFYMDNAICNPFSMDC
LPKEARQQLLDWWSRHYKWPYPSESQKLALAESTGLDQKQINNWFINQRKRHWKPSEDMQ	LPKEARQQLLDWWSRHYKWPYPSESQKLALAESTGLDQKQINNWFINQRKRHWKPSEDMQ	>MD08G0065100
FVVMDASHQGHYYMDSVMGNPFPMDISPTLL	FVVMDASHQGHYYMDSVMGNPFPMDISPTLL	MEDYNNQMDHESSGGRGNFLYASPNLGGNYGRAASDHQMGINTFHLQSSGGGGGGGSGDQ
>PbKNOX7	>PbKNOX7	CNFQSPGTHPINVKTEATTSQHGHPKFQYNNNNNNHHLVSSSRGHQPVVHQLQHNLDLQN
MAFHHHHQQTPHEMAFHSFAEDQPPLSGALTWLNNAAFRQQNTSFSGLHDAGRNDDVVIS	MAFHHHHQQTPHEMAFHSFAEDQPPLSGALTWLNNAAFRQQNTSFSGLHDAGRNDDVVIS	DDHSLSSNEVEAIKAKIIAHPQYSNLVEAYMDCQRVGAPSDVVPRLSVARQEFEARQRSS
PSGKSSSCSDRNRRDISGYDGGEEEEGEDELECESARFKADIVGHPLYEQLVSAHVSCLR	PSGKSSSCSDRNRRDISGYDGGEEEEGEDELECESARFKADIVGHPLYEQLVSAHVSCLR	GTSRETSKDPELDQFMEAYYDMLVKYREELTRPIQEAMDFMRRIETQLNMLGNNNNAPPL
IATPVDQLPRIDEKLVQSQRVVDNYSALRANGDVGVMDEKELDLFMTNYVLLLCSFKEQL	IATPVDQLPRIDEKLVQSQRVVDNYSALRANGDVGVMDEKELDLFMTNYVLLLCSFKEQL	RIFSPSEDKCEGIGSSEDEQENSGGETEVPEIDPRAEDRELKNHLLRKYSGYLSSLKQEL
QQHVRVHAMEAVMACWELDQSLQSLTGVSTGEGTGATMSDDDDQVDSDINSYDGSLDGPD	QQHVRVHAMEAVMACWELDQSLQSLTGVSTGEGTGATMSDDDDQVDSDINSYDGSLDGPD	SKKKKKGKLPKEARQKLLSWWELHYKWPYPSESEKVALAESTGLDQKQINNWFINQRKRH
TMGFGPLVPTESERSLMERVRQELKHELKQGYKEKIVDIREEILRKRRAGKLPGDTTSVL	TMGFGPLVPTESERSLMERVRQELKHELKQGYKEKIVDIREEILRKRRAGKLPGDTTSVL	WKPSEDMQFMVMDGLHPQNAALYMDGHYTGDVHYRLGP
KSWWQSHSKWPYPTEEDKARLVQETGLQLKQINNWFINQRKRNWHTNISSTSVLKSKRKR	KSWWQSHSKWPYPTEEDKARLVQETGLQLKQINNWFINQRKRNWHTNISSTSVLKSKRKS	>MD06G0194300
	NAGDMNNQRLK	MLVFTVAGLELSEDYNMEDDLSSSSQKEKEKEANIEDHEILKKKISTHPLYGLLVENHLD
>PbKNOX17	>PbKNOX17	CLKVSGINGELEENDGCRDIKQLDYNCKANLGVLGHSDLDHFMEAYCLALGKLKAAMEEP
MAFHHHHQQTPHEMAFHSFAEDQPPLSGALTWLNNAAFRQQNTSFSGLHDAGRNDDVVIS	MAFHHHHQQTPHEMAFHSFAEDQPPLSGALTWLNNAAFRQQNTSFSGLHDAGRNDDVVIS	QQKSMEFITNMQVQLEDLTNNSHLPDQPAPASLSGES
PSGKSSSCSDRNRRDISGYDGGEEEEGEDELECESARFKADIVGHPLYEQLVSAHVSCLR	PSGKSSSCSDRNRRDISGYDGGEEEEGEDELECESARFKADIVGHPLYEQLVSAHVSCLR	>MD15G0140500
IATPVDQLPRIDEKLVQSQRVVDNYSALRANGDVGVMDEKELDLFMTNYVLLLCSFKEQL	IATPVDQLPRIDEKLVQSQRVVDNYSALRANGDVGVMDEKELDLFMTNYVLLLCSFKEQL	MAFHHHQQQTPHEMAFHSFAADQPTLSGAPTWLNNAAFRQQNTSFGGLHDAGRNDDLVMA
QQHVRVHAMEAVMACWELDQSLQSLTGVSTGEGTGATMSDDDDQVDSDINSYDGSLDGPD	QQHVRVHAMEAVMACWELDQSLQSLTGVSTGEGTGATMSDDDDQVDSDINSYDGSLDGPD	PSGKSSNRSDRNRREISGYDGGEEEGEDELECESARFKADIVEHPLYEQLVSAHVSCLRI
TMGFGPLVPTESERSLMERVRQELKHELKQGYKEKIVDIREEILRKRRAGKLPGDTTSVL	TMGFGPLVPTESERSLMERVRQELKHELKQGYKEKIVDIREEILRKRRAGKLPGDTTSVL	ATPVDQLPRIDEQLVQSQRVVDKYSGANGDVGVMDEKDLDLFMTNYVLLLCSFKEQLQQH
KSWWQSHSKWPYPTEEDKARLVQETGLQLKQINNWFINQRKRNWHTNISSTSVLKSKRKR	KSWWQSHSKWPYPTEEDKARLVQETGLQLKQINNWFINQRKRNWHTNISSTSVLKSKRKS	VRVHAMEAVMACWELDQSLQSLTGVSTGEGTGATMSDDDDQVDSDINSYDGSLDGPDTMG
VSEPCCEAKSSIGSPANTFVEIESVTINVLRRCLLLLLVSAQPILSLVQLLLPSCCLLEP	NAGDMNNQRLK	FGPLVPTESERSLMERVRQELKHELKQGYKEKIVDIREEILRKRRAGKLPGDTTSVLKSW
SSAFMLAFVTIVVA		WQSHSKWPYPTEEDKARLVQETGLQLKQINNWFINQRKRNWHSNISSTSVLKSKRKSNAG
>PbKNOX15	>PbKNOX15	DMNNQRLK
MAFHHHQQQTPHEMAFHSFAADQPTLSGAPTWLNNAAFRQQNTSFGGLHDAGRNDDVVIS	MAFHHHQQQTPHEMAFHSFAADQPTLSGAPTWLNNAAFRQQNTSFGGLHDAGRNDDVVIS	>MD05G0295200
PSGKSSNCSDRNRREISGYDGGEEEEGEDELECESARFKADIVEHPLYEQLVSAHVSCLR	PSGKSSNCSDRNRREISGYDGGEEEEGEDELECESARFKADIVEHPLYEQLVSAHVSCLR	MAHPHYHRLLASYINCQKVGAPPEVVARLEEACASAATIGQMVSSSSGSGSLGEDPALDQ
IATPVDQLPRIDEQLVQSQRVVDKYSGANGDVGVMDEKDLDLFMTNYVLLLCSFKEQLQQ	IATPVDQLPRIDEQLVQSQRVVDKYSGANGDVGVMDEKDLDLFMTNYVLLLCSFKEQLQQ	FMEAYCEMLTKYEQELSKPFKEAMIFFQRIESQFKALTLSSSSDSAGYGEGIDRNNGSSE
HVRVHAMEAVMACWELDQSLQSLTGVSTGEGTGATMSDDDDQVDSDINSYDGSLDGPDTM	HVRVHAMEAVMACWELDQSLQSLTGVSTGEGTGATMSDDDDQVDSDINSYDGSLDGPDTM	EEVDVNNFIDPQAEDRELKGQLLRKYSGYLGSLKQEFMKKRKKGKLPKEARQQLLDWWSR
GFGPLVPTESERSLMERVRQELKHELKQGYKEKIVDIREEILRKRRAGKLPGDTTSVLKS	GFGPLVPTESERSLMERVRQELKHELKQGYKEKIVDIREEILRKRRAGKLPGDTTSVLKS	HYKWPYPSESQKLALAESTGLDQKQINNWFINQRKRHWKPTEDMQFVVMDASHPGHYYMD
WWQSHSKWPYPTEEDKARLVQETGLQLKQINNWFINQRKRNWHSNISSTSVLKSKRKR	WWQSHSKWPYPTEEDKARLVQETGLQLKQINNWFINQRKRNWHSNISSTSVLKSKRKR	GVLGNPFPMDISPTLL
>PbKNOX8	>PbKNOX8	>MD08G0129400
MAYHNHLSQDLPLHHFTDQTHHQHQQYHSDQPDQNSKPPEPHHPFQPAPNWLNSALLRNF	MAYHNHLSQDLPLHHFTDQTHHQHQQYHSDQPDQNSKPPEPHHPFQPAPNWLNSALLRNF	MAYHNHLSQDLPLHHFTDQTHHQHQQYQSDQPDPNSKPPEPHHSFQPAPNWLNSALLRNF
TNTDTNPTNSNNANNNGGGVSNFLNLHVTASDSAASQASNQWLSQSHRPILHRNHSDVID	TNTDTNPTNSNNANNNGGGVSNFLNLHVTASDSAASQASNQWLSQSHRPILHRNHSDVID	TNTDTNPTNSNNANNNGGGVSNFLNLHVTASDSAASQASNQWLSQSHRPILHRNHSDVID
DVTVAGDSMIAAAMSHDSADLKPDTILNKNDGGVVESGIPGGGGGGDGGVMNWQNARHKA	DVTVAGDSMIAAAMSHDSADLKPDTILNKNDGGVVESGIPGGGGGGDGGVMNWQNARHKA	DVTVAGDSMIAAALSHDSADLKPDSILNKNEGGGGDGGVMNWQNARHKAEILAHPLYEPL
EILAHPLYEPLLSAHVACLRIATPVDQLPRIDAQLAQSQNVVAKYSALGNGMVGDDKELD	EILAHPLYEPLLSAHVACLRIATPVDQLPRIDAQLAQSQNVVAKYSALGNGMVGDDKELD	LSAHVACLRIATPVDQLPRIDAQLAQSQNVVAKYSALGNGMVGDDKELDQFMRNYVLLLC
QFMRNYVLLLCSFKEQLQQHVRVHAMEAVMACWEIEQSLQSLTGVSPGEGTSATMSDDED	QFMRNYVLLLCSFKEQLQQHVRVHAMEAVMACWEIEQSLQSLTGVSPGEGTSATMSDDED	SFKEQLQQHVRVHAMEAVMACWEIEQSLQSLTGVSPGEGTSATMSDDEDDQVDSDANLFD
DQVDSDANLFDGGMEGHDSMGFGPLIPTESERSLMERVRQELKHELKQGYKEKIVDIREE	DQVDSDANLFDGGMEGHDSMGFGPLIPTESERSLMERVRQELKHELKQGYKEKIVDIREE	EGMEGHDSMGFGPLIPTESERSLMERVRQELKHELKQGYKEKIVDIREEILRKRRAGKLP
ILRKRRAGKLPGDTTSVLKAWWQSHSKWPYPTEEDKARLVQETGLQLKQINNWFINQRKR	ILRKRRAGKLPGDTTSVLKAWWQSHSKWPYPTEEDKARLVQETGLQLKQINNWFINQRKR	GDTTSVLKAWWQSHSKWPYPTEEDKARLVQETGLQLKQINNWFINQRKRNWHSNPSTSTV
NWHSNPSTSTVLKSKRKRKKKAHSDSDVAIINPI	NWHSNPSTSTVLKSKRKSNAGENSSGERFI	LKSKRKR
	>PbKNM1	>MD15G0054500
	MEDDLSSSSHKQKEKEANIEDHEILKKKISTHPLYGLLIENHLDCLKVSGINGELEANDG	MEDYNNQMDHESSGGRGNFLYASPNLGGNYGRAASDHQMGINTFHLQSSGGGGGGGSGDQ
	CGDMKQLDYNCNANLGVLGHSDLDHFMEAYCLALGKLKAAMEEPRQKSMEFITNMQLQLE	CNFQSPGTHPINVKTEATTSQHGHQKFQYNNNNNSHLVSSSRGHQPVVHQLQNNFDLLND
	DLTNNSHLPDQPAPASLSGES	DHSLSSNEVEAIKAKIIAHPQYSNLLEAYMDCQRVGAPSDVVARLSVARQEFEARQRSSG
	>PbKNM2	TSRETSKDPELDQFMEAYYDMLVKYREELTRPIQEAMDFMRRIETQLNMLGNNNNAPPLR
	MEEDLSSTRHKEKGKEANIEDNEILKKKISTHPLYGLLVENHLDCLKVSGIISELEENDG	IFSPSEDKCEGIGSSEEEQENSGGETEVPEIDPRAEDRELKNHLLRKYSGYLSSLKQELS
	CRDMKQLDYNCNANLGVFGQSDLDHFMEAYCLALGKLKAAMEEPQQKCMAFISNMQLQLE	KKKKKGKLPKDARQKLLSWWELHYKWPYPSESEKVALAESTGLDQKQINNWFINQRKRHW
	EITNNSHLPDQPAPASLSGES	KPSEDMQFMVMDGLHPQNAALYMDGHYIGDGHYRLGP
		>AT4G32040.1 (KNAT5)
		MSFNSSHLLPPQEDLPLRHFTDQSQQPPPQRHFSETPSLVTASFLNLPTTLTTADSDLAP
Yellow highlights in the same row represent consistent sequences.		PHRNGDNSVADTNPRWLSFHSEMQNTGEVRSEVIDGVNADGETILGVVGGEDWRSASYKA
		AILRHPMYEQLLAAHVACLRVATPVDQIPRIDAQLSQLHTVAAKYSTLGVVVDNKELDHF
		MSHYVVLLCSFKEQLQHHVCVHAMEAITACWEIEQSLQSLTGVSPSESNGKTMSDDEDDN
		QVESEVNMFDGSLDGSDCLMGFGPLVPTERERSLMERVKKELKHELKQGFKEKIVDIREE
		IMRKRRAGKLPGDTTSVLKEWWRTHSKWPYPTEEDKAKLVQETGLQLKQINNWFINQRKR
		NWNSNSSTSSTLTKNKRKRTGKS
		>AT5G11060.1 (KNAT4)
		MAFHNNHFNHFTDQQQHQPPPPPQQQQQQHFQESAPPNWLLRSDNNFLNLHTAASAAATS
		SDSPSSAAANQWLSRSSSFLQRGNTANNNNNETSGDVIEDVPGGEESMIGEKKEAERWQN
		ARHKAEILSHPLYEQLLSAHVACLRIATPVDQLPRIDAQLAQSQNVVAKYSTLEAAQGLL
		AGDDKELDHFMTHYVLLLCSFKEQLQQHVRVHAMEAVMACWEIEQSLQSFTGVSPGEGTG
		ATMSEDEDEQVESDAHLFDGSLDGLGFGPLVPTESERSLMERVRQELKHELKQGYKEKIV
		DIREEILRKRRAGKLPGDTTSVLKSWWQSHSKWPYPTEEDKARLVQETGLQLKQINNWFI
		NQRKRNWHSNPSSSTVSKNKRRSNAGENSGRDR
		>AT1G62360.1 (STM)
		MESGSNSTSCPMAFAGDNSDGPMCPMMMMMPPIMTSHQHHGHDHQHQQQEHDGYAYQSHH
		QQSSSLFLQSLAPPQGTKNKVASSSSPSSCAPAYSLMEIHHNEIVAGGINPCSSSSSSAS
		VKAKIMAHPHYHRLLAAYVNCQKVGAPPEVVARLEEACSSAAAAAASMGPTGCLGEDPGL
		DQFMEAYCEMLVKYEQELSKPFKEAMVFLQRVECQFKSLSLSSPSSFSGYGETAIDRNNN
		GSSEEEVDMNNEFVDPQAEDRELKGQLLRKYSGYLGSLKQEFMKKRKKGKLPKEARQQLL
		DWWSRHYKWPYPSEQQKLALAESTGLDQKQINNWFINQRKRHWKPSEDMQFVVMDATHPH
		HYFMDNVLGNPFPMDHISSTML
		>AT1G62990.1 (KNAT7)
		MQEAALGMMGATVGGDGDTAVVAEQNRQLKGEIATHPMYEQLLAAHVACLRVATPIDQLP
		IIEAQLSQSHHLLRSYASTAVGYHHDRHELDNFLAQYVMVLCSFKEQLQQHVRVHAVEAV
		MACREIENNLHSLTGATLGEGSGATMSEDEDDLPMDFSSDNSGVDFSGGHDMTGFGPLLP
		TESERSLMERVRQELKLELKQGFKSRIEDVREEIMRKRRAGKLPGDTTTVLKNWWQQHCK
		WPYPTEDDKAKLVEETGLQLKQINNWFINQRKRNWHNNSHSLTSLKSKRKH
		>AT1G70510.1 (KNAT2)
		MDRMCGFRSTEDYSEKATLMMPSDYQSLICSTTGDNQRLFGSDELATALSSELLPRIRKA
		EDNFSLSVIKSKIASHPLYPRLLQTYIDCQKVGAPMEIACILEEIQRENHVYKRDVAPLS
		CFGADPELDEFMETYCDILVKYKTDLARPFDEATTFINKIEMQLQNLCTGPASATALSDD
		GAVSSDEELREDDDIAADDSQQRSNDRDLKDQLLRKFGSHISSLKLEFSKKKKKGKLPRE
		ARQALLDWWNVHNKWPYPTEGDKISLAEETGLDQKQINNWFINQRKRHWKPSENMPFDMM
		DDSNETFFTE
		>AT5G25220.1 (KNAT3)
		MAFHHNHLSQDLSFNHFTDQHQPPPPQPPPPPPQQQQHFQEAPPPNWLNTALLRSSDNNN
		NFLNLHTATANTTTASSSDSPSSAAAAAAANQWLSRSSSFLQRNNNNNASIVGDGIDDVT
		GGADTMIQGEMKTGGGENKNDGGGATAADGVVSWQNARHKAEILSHPLYEQLLSAHVACL
		RIATPVDQLPRIDAQLAQSQHVVAKYSALGAAAQGLVGDDKELDQFMTHYVLLLCSFKEQ
		LQQHVRVHAMEAVMACWEIEQSLQSLTGVSPGEGMGATMSDDEDEQVESDANMFDGGLDV
		LGFGPLIPTESERSLMERVRQELKHELKQGYKEKIVDIREEILRKRRAGKLPGDTTSVLK
		AWWQSHSKWPYPTEEDKARLVQETGLQLKQINNWFINQRKRNWHSNPSSSTVLKNKRKSN
		AGDNSGRERFA
		>AT1G23380.1 (KNAT6)
		MDGMYNFHSAGDYSDKSVLMMSPESLMFPSDYQALLCSSAGENRVSDVFGSDELLSVAVS
		ALSSEAASIAPEIRRNDDNVSLTVIKAKIACHPSYPRLLQAYIDCQKVGAPPEIACLLEE
		IQRESDVYKQEVVPSSCFGADPELDEFMETYCDILVKYKSDLARPFDEATCFLNKIEMQL
		RNLCTGVESARGVSEDGVISSDEELSGGDHEVAEDGRQRCEDRDLKDRLLRKFGSRISTL
		KLEFSKKKKKGKLPREARQALLDWWNLHYKWPYPTEGDKIALADATGLDQKQINNWFINQ
		RKRHWKPSENMPFAMMDDSSGSFFTEE
		>AT4G08150.1 (KNAT1)
		MEEYQHDNSTTPQRVSFLYSPISSSNKNDNTSDTNNNNNNNNSSNYGPGYNNTNNNNHHH
		QHMLFPHMSSLLPQTTENCFRSDHDQPNNNNNPSVKSEASSSRINHYSMLMRAIHNTQEA
		NNNNNDNVSDVEAMKAKIIAHPHYSTLLQAYLDCQKIGAPPDVVDRITAARQDFEARQQR
		STPSVSASSRDPELDQFMEAYCDMLVKYREELTRPIQEAMEFIRRIESQLSMLCQSPIHI
		LNNPDGKSDNMGSSDEEQENNSGGETELPEIDPRAEDRELKNHLLKKYSGYLSSLKQELS
		KKKKKGKLPKEARQKLLTWWELHYKWPYPSESEKVALAESTGLDQKQINNWFINQRKRHW
		KPSEDMQFMVMDGLQHPHHAALYMDGHYMGDGPYRLGP
		>AT1G14760(KNATM)
		MDVKKDENSILENMKQEINHSLKEEAQEEEEILKKRISSHPLYGLLLHSHLNCLKVCSGDFDSPEIMNTA
		DDLALSKLSLHPDSSSEATSSELDQFMEAYCSTLRELKEAMEKPLTETHRFVDAVYTQLNDIVMSSPP
